# Supplementary material for: Conbase: a software for unsupervised discovery of clonal somatic mutations in single cells through read phasing
Source: Genome Biol. 2019 Apr 1;20:68. doi: 10.1186/s13059-019-1673-8 (PMC6444814; doi:10.1186/s13059-019-1673-8)
Supplement: Supplementary file 2 — Table S1. (XLSX 11 kb) [file 13059_2019_1673_MOESM2_ESM.xlsx]

## Sheet: fibroblasts
Donor ID	Info On Cells	Project ID	Clone ID	Gender	Platform	Run Mode	Method	Library Prep
C5RO	Clone UR	1		F	HiSeq 2500	10x Coverage	Malbac	Kapa HTP	350bp frag
C5RO	Clone UR	2		F	HiSeq 2500	10x Coverage	Malbac	Kapa HTP	350bp frag
C5RO	Clone_2	4		F	HiSeq 2500	10x Coverage	Malbac	Kapa HTP	350bp frag
C5RO	Clone_2	5		F	HiSeq 2500	10x Coverage	Malbac	Kapa HTP	350bp frag
C5RO	Clone_2	6		F	HiSeq 2500	10x Coverage	Malbac	Kapa HTP	350bp frag
C5RO	Clone_1	22		F	HiSeq 2500	15x Coverage	Malbac	Kapa HTP	350bp frag
C5RO	Clone_1	24		F	HiSeq 2500	15x Coverage	Malbac	Kapa HTP	350bp frag
C5RO	Clone_1	27		F	HiSeq 2500	15x Coverage	Malbac	Kapa HTP	350bp frag
C5RO	Clone_1	30		F	HiSeq 2500	15x Coverage	Malbac	Kapa HTP	350bp frag
C5RO	Clone_1	33		F	HiSeq 2500	15x Coverage	Malbac	Kapa HTP	350bp frag
C5RO	Clone_1	34		F	HiSeq 2500	15x Coverage	Malbac	Kapa HTP	350bp frag
C5RO	Clone_1	36		F	HiSeq 2500	15x Coverage	Malbac	Kapa HTP	350bp frag
C5RO	Clone_1	38		F	HiSeq 2500	15x Coverage	Malbac	Kapa HTP	350bp frag
C5RO	Clone_1	39		F	HiSeq 2500	15x Coverage	Malbac	Kapa HTP	350bp frag
C5RO	Clone_1	40		F	HiSeq 2500	15x Coverage	Malbac	Kapa HTP	350bp frag
C5RO	Clone_1	41		F	HiSeq 2500	15x Coverage	Malbac	Kapa HTP	350bp frag

## Sheet: tcell
Donor ID	Info On Cells	Sample	Clone ID	Gender	Platform	Method	Library Prep
YFV2003	Clone UR (Unidentified)	110	YFV2003_Clone UR 1	F	HiSeqX	MDA	TruSeq No PCR (600bp frag)
YFV2003	Clone A (CASSPASGDRSYEQYF CDR3(TRB))	111	YFV2003_CloneA_D30.1	F	HiSeqX	MDA	TruSeq No PCR (600bp frag)
YFV2003	Clone UR (CASSQRARAESYEQFF CDR3 (TRB))	112	YFV2003_Clone UR 2	F	HiSeqX	MDA	TruSeq No PCR (600bp frag)
YFV2003	Clone A (CASSPASGDRSYEQYF CDR3(TRB))	113	YFV2003_CloneA_D30.3	F	HiSeqX	MDA	TruSeq No PCR (600bp frag)
YFV2003	Clone A (CASSPASGDRSYEQYF CDR3(TRB))	114	YFV2003_CloneA_D30.4	F	HiSeqX	MDA	TruSeq No PCR (600bp frag)
YFV2003	Clone A (CASSPASGDRSYEQYF CDR3(TRB))	118	YFV2003_CloneA_D148.1	F	HiSeqX	MDA	TruSeq No PCR (600bp frag)
YFV2003	Clone A (CASSPASGDRSYEQYF CDR3(TRB))	119	YFV2003_CloneA_D148.2	F	HiSeqX	MDA	TruSeq No PCR (600bp frag)
YFV2003	Clone A (CASSPASGDRSYEQYF CDR3(TRB))	120	YFV2003_CloneA_D148.3	F	HiSeqX	MDA	TruSeq No PCR (600bp frag)
YFV2003	Clone A (CASSPASGDRSYEQYF CDR3(TRB))	121	YFV2003_CloneA_D148.4	F	HiSeqX	MDA	TruSeq No PCR (600bp frag)
YFV2003	Clone B (CASSQRREPPTDTQYF CDR3(TRB))	134	YFV2003_CloneB_D10.1	F	HiSeqX	MDA	TruSeq No PCR (600bp frag)
YFV2003	Clone B (CASSQRREPPTDTQYF CDR3(TRB))	135	YFV2003_CloneB_D30.1	F	HiSeqX	MDA	TruSeq No PCR (600bp frag)
YFV2003	Clone B (CASSQRREPPTDTQYF CDR3(TRB))	136	YFV2003_CloneB_D30.2	F	HiSeqX	MDA	TruSeq No PCR (600bp frag)
YFV2003	Clone B(CASSQRREPPTDTQYF CDR3(TRB))	137	YFV2003_CloneB_D30.3	F	HiSeqX	MDA	TruSeq No PCR (600bp frag)
YFV2003	Clone B (CASSQRREPPTDTQYF CDR3(TRB))	138	YFV2003_CloneB_D30.4	F	HiSeqX	MDA	TruSeq No PCR (600bp frag)
YFV2003	Clone B (CASSQRREPPTDTQYF CDR3(TRB))	142	YFV2003_CloneB_D148.1	F	HiSeqX	MDA	TruSeq No PCR (600bp frag)
YFV2003	Clone B (CASSQRREPPTDTQYF CDR3(TRB))	143	YFV2003_CloneB_D148.2	F	HiSeqX	MDA	TruSeq No PCR (600bp frag)
YFV2003	Clone B (CASSQRREPPTDTQYF CDR3(TRB))	144	YFV2003_CloneB_D148.3	F	HiSeqX	MDA	TruSeq No PCR (600bp frag)
YFV2003	Clone B (CASSQRREPPTDTQYF CDR3(TRB))	145	YFV2003_CloneB_D148.4	F	HiSeqX	MDA	TruSeq No PCR (600bp frag)
YFV2003	Clone C (CASSSGTAYNEQFF)
