# Supplementary material for: Conbase: a software for unsupervised discovery of clonal somatic mutations in single cells through read phasing
Source: Genome Biol. 2019 Apr 1;20:68. doi: 10.1186/s13059-019-1673-8 (PMC6444814; doi:10.1186/s13059-019-1673-8)
Supplement: Supplementary file 3 — Table S2. (XLSX 13 kb) [file 13059_2019_1673_MOESM3_ESM.xlsx]

## Sheet: Fibroblasts Conbase
n sites in Conbase output	Filters
1714	DP5_number_of_mutated_samples_per_site=2
573	DP10_number_of_mutated_samples_per_site=2
92	DP20_number_of_mutated_samples_per_site=2
74	DP5_number_of_mutated_samples_per_site=3
27	DP10_number_of_mutated_samples_per_site=3
8	DP20_number_of_mutated_samples_per_site=3
19	DP5_number_of_mutated_samples_per_site=4
10	DP10_number_of_mutated_samples_per_site=4
8	DP20_number_of_mutated_samples_per_site=4

## Sheet: Fibroblasts Monovar
n sites in Monovar output	Filters
221466	DP10_GQ0_number_of_mutated_samples_per_site=2
62051	DP10_GQ0_number_of_mutated_samples_per_site=3
36119	DP10_GQ0_number_of_mutated_samples_per_site=4
136	DP10_GQ10_number_of_mutated_samples_per_site=2
69	DP10_GQ10_number_of_mutated_samples_per_site=3
41	DP10_GQ10_number_of_mutated_samples_per_site=4
136	DP10_GQ20_number_of_mutated_samples_per_site=2
69	DP10_GQ20_number_of_mutated_samples_per_site=3
41	DP10_GQ20_number_of_mutated_samples_per_site=4
157	DP10_GQ5_number_of_mutated_samples_per_site=2
83	DP10_GQ5_number_of_mutated_samples_per_site=3
49	DP10_GQ5_number_of_mutated_samples_per_site=4
114960	DP20_GQ0_number_of_mutated_samples_per_site=2
36080	DP20_GQ0_number_of_mutated_samples_per_site=3
22026	DP20_GQ0_number_of_mutated_samples_per_site=4
100	DP20_GQ10_number_of_mutated_samples_per_site=2
47	DP20_GQ10_number_of_mutated_samples_per_site=3
27	DP20_GQ10_number_of_mutated_samples_per_site=4
100	DP20_GQ20_number_of_mutated_samples_per_site=2
47	DP20_GQ20_number_of_mutated_samples_per_site=3
27	DP20_GQ20_number_of_mutated_samples_per_site=4
115	DP20_GQ5_number_of_mutated_samples_per_site=2
52	DP20_GQ5_number_of_mutated_samples_per_site=3
31	DP20_GQ5_number_of_mutated_samples_per_site=4
371013	DP5_GQ0_number_of_mutated_samples_per_site=2
93924	DP5_GQ0_number_of_mutated_samples_per_site=3
51830	DP5_GQ0_number_of_mutated_samples_per_site=4
154	DP5_GQ10_number_of_mutated_samples_per_site=2
92	DP5_GQ10_number_of_mutated_samples_per_site=3
48	DP5_GQ10_number_of_mutated_samples_per_site=4
152	DP5_GQ20_number_of_mutated_samples_per_site=2
92	DP5_GQ20_number_of_mutated_samples_per_site=3
48	DP5_GQ20_number_of_mutated_samples_per_site=4
177	DP5_GQ5_number_of_mutated_samples_per_site=2
110	DP5_GQ5_number_of_mutated_samples_per_site=3
58	DP5_GQ5_number_of_mutated_samples_per_site=4

## Sheet: T cells Conbase
n sites in Conbase output	Filters
388	DP2_number_of_mutated_samples_per_site=2
217	DP5_number_of_mutated_samples_per_site=2
118	DP10_number_of_mutated_samples_per_site=2
53	DP20_number_of_mutated_samples_per_site=2
74	DP5_number_of_mutated_samples_per_site=3
30	DP10_number_of_mutated_samples_per_site=3
7	DP20_number_of_mutated_samples_per_site=3
24	DP5_number_of_mutated_samples_per_site=4
5	DP10_number_of_mutated_samples_per_site=4
0	DP20_number_of_mutated_samples_per_site=4

## Sheet: T cells Monovar
n sites in Monovar output	Filters
45138	DP10_GQ0_number_of_mutated_samples_per_site=2
23107	DP10_GQ0_number_of_mutated_samples_per_site=3
11677	DP10_GQ0_number_of_mutated_samples_per_site=4
5	DP10_GQ10_number_of_mutated_samples_per_site=2
4	DP10_GQ10_number_of_mutated_samples_per_site=3
2	DP10_GQ10_number_of_mutated_samples_per_site=4
5	DP10_GQ20_number_of_mutated_samples_per_site=2
4	DP10_GQ20_number_of_mutated_samples_per_site=3
2	DP10_GQ20_number_of_mutated_samples_per_site=4
9	DP10_GQ5_number_of_mutated_samples_per_site=2
6	DP10_GQ5_number_of_mutated_samples_per_site=3
3	DP10_GQ5_number_of_mutated_samples_per_site=4
27064	DP20_GQ0_number_of_mutated_samples_per_site=2
12290	DP20_GQ0_number_of_mutated_samples_per_site=3
5350	DP20_GQ0_number_of_mutated_samples_per_site=4
4	DP20_GQ10_number_of_mutated_samples_per_site=2
3	DP20_GQ10_number_of_mutated_samples_per_site=3
2	DP20_GQ10_number_of_mutated_samples_per_site=4
4	DP20_GQ20_number_of_mutated_samples_per_site=2
3	DP20_GQ20_number_of_mutated_samples_per_site=3
2	DP20_GQ20_number_of_mutated_samples_per_site=4
6	DP20_GQ5_number_of_mutated_samples_per_site=2
3	DP20_GQ5_number_of_mutated_samples_per_site=3
2	DP20_GQ5_number_of_mutated_samples_per_site=4
102234	DP2_GQ0_number_of_mutated_samples_per_site=2
63442	DP2_GQ0_number_of_mutated_samples_per_site=3
39049	DP2_GQ0_number_of_mutated_samples_per_site=4
15	DP2_GQ10_number_of_mutated_samples_per_site=2
13	DP2_GQ10_number_of_mutated_samples_per_site=3
8	DP2_GQ10_number_of_mutated_samples_per_site=4
15	DP2_GQ20_number_of_mutated_samples_per_site=2
13	DP2_GQ20_number_of_mutated_samples_per_site=3
8	DP2_GQ20_number_of_mutated_samples_per_site=4
27	DP2_GQ5_number_of_mutated_samples_per_site=2
16	DP2_GQ5_number_of_mutated_samples_per_site=3
9	DP2_GQ5_number_of_mutated_samples_per_site=4
67567	DP5_GQ0_number_of_mutated_samples_per_site=2
38466	DP5_GQ0_number_of_mutated_samples_per_site=3
21763	DP5_GQ0_number_of_mutated_samples_per_site=4
10	DP5_GQ10_number_of_mutated_samples_per_site=2
5	DP5_GQ10_number_of_mutated_samples_per_site=3
3	DP5_GQ10_number_of_mutated_samples_per_site=4
10	DP5_GQ20_number_of_mutated_samples_per_site=2
5	DP5_GQ20_number_of_mutated_samples_per_site=3
3	DP5_GQ20_number_of_mutated_samples_per_site=4
14	DP5_GQ5_number_of_mutated_samples_per_site=2
7	DP5_GQ5_number_of_mutated_samples_per_site=3
4	DP5_GQ5_number_of_mutated_samples_per_site=4

## Sheet: T cells LiRA
n sites in LiRA output	Filters
132	2 samples 'PASS'
13	4 samples 'PASS'
