# Supplementary material for: Conbase: a software for unsupervised discovery of clonal somatic mutations in single cells through read phasing
Source: Genome Biol. 2019 Apr 1;20:68. doi: 10.1186/s13059-019-1673-8 (PMC6444814; doi:10.1186/s13059-019-1673-8)
Supplement: Supplementary file 5 — Table S3. (XLSX 47 kb) [file 13059_2019_1673_MOESM5_ESM.xlsx]

## Sheet: TCR beta Outer Primers
oligoname	5'-3' sequence
Vb Outer
TCRbV2	CCACAGGACCAGATGCCTGAGCTAGG
TCRbV3-1	CACTGCAGACCAGAATCCTGCCCTG
TCRbV4-1	CAGCACCTCGCCCAAAGGACCC
TCRbV5-1	GGAGGACCAAGCCCTGAGCACAGA
TCRbV6-1	TATCACCGATGCACAGACCCAGAAGACC
TCRbV7-1	TCCTACTCACAGTGACTCTGATCTGGTAAAGCTC
TCRbV4-2	TCACCCAGAGGACCCCAGTCAGAGG
TCRbV6-2	TCCCTTTTCACCAATGCACAGACCCA
TCRbV4-3	ACCTCACCCAGAGGACCCCAGTCAGA
TCRbV6-3	CCTTTTCACCAATGCACAGACCCAGAG
TCRbV7-2	CTCACAGTGATCCTGATCTGGTAAAGCTCCC
TCRbV6-4	GCCTTTCATCAACACACAGACCCAGAAGA
TCRbV7-3	TCCTGCTCACAGTGACCCTGATCTGGTA
TCRbV5-3	CCCAGGAGGACCAAGCCCTGAATC
TCRbV9	GGAGCTTAGGAACTTCAGAATGCTTACTACAGAGA
TCRbV10-1	CTTCAGTCTGCCCACAGCAGGGCT
TCRbV11-1	CTCCTCTGCTCCTGTTCACAAGGACCCT
TCRbV10-2	AATTTGCCCACAGCAGGGCTGG
TCRbV11-2	TTTTGCTCACAGTGACCCTGATTGGG
TCRbV6-5	CTGCTCCCCTTTCATCAATGCACAGATA
TCRbV7-4	GCTCCTGCTCATAGTGACACTGACCTGGTA
TCRbV5-4	CCCCAGGAGGACCAAGCCCTGAAT
TCRbV6-6	CCTTTCATCAATGCACAGATACAGAAGACCC
TCRbV7-5	GCTCCTGCTCACAGTGACACTGATCTGGTA
TCRbV5-5	CCCAGGAGGACCAAGCCCTGAATC
TCRbV6-7	CCCCTTTCATCAATGCACAGACCCAG
TCRbV7-6	TGCTGCTGCTCACAGTGACACTGATCTG
TCRbV5-6	TTCCCCAGGAGAACCAAGCCCTGA
TCRbV6-8	CCCTTTTATCAATGCACAGACCCAGAAGAC
TCRbV7-7	TCCGCTCCTGCTCACAGTGACACTGAT
TCRbV5-7	TTTCCCAGGAGGACCAAGCCCTG
TCRbV6-9	CCTTTCATCAATGCACAGACCCAGAAGAC
TCRbV7-8	TTCTGTTCACAGTGACACTGATCTGGTAAAGCC
TCRbV5-8	CCAGGAAGACCAAGCCCTGAATCAGG
TCRbV7-9	CTGCTCACAGTGACCCTGATCTGGTAAAGC
TCRbV13	CAAAAGCCCTGCTTTCTCACCCCAG
TCRbV10-3	CTATTTCCCCAGGCAGGGCTGGG
TCRbV11-3	CTGCTCCTGCTCACAGTGACCCTGATC
TCRbV12-3	CTCACAGAGGGCCTGGTCTAGAATATTCCA
TCRbV12-4	TTCTTTGCTCATGTTCACAGAGGGGCCTG
TCRbV12-5	TTCGTGCCCACAAGGGCCTCAT
TCRbV14	CTCATACTTGTAAGCTCCTTCATCTGGAAATGTG
TCRbV15	CAGAGCCTGAGACAGACAGATGCTTCATTC
TCRbV17	TACTGCACATCAGAACCCATCGCTGG
TCRbV18	TGCAGCAAGTGCCTTTGCCCTG
TCRbV19	CATTCTCTTCCAACAAGTGCTTGGAGCTC
TCRbV20-1	GAGGCAGTGGTCACAACTCTCCCCA
TCRbV22	TCTCTCTCTCTTAGAGCCTGTGTCTGTAACTTCAG
TCRbV23-1	CAGAAAGGGGATGAAAAAGCCTCATCC
TCRbV24-1	ATGCCCTGCTTCCCTCAACATCCAG
TCRbV25-1	CCCATCCTGCTTCCCCACTACTGG
TCRbV26	ATCAGGGACTAAATTCATCACAGCACCAAGC
TCRbV27	ACAGAAACCACCTGGAGCCCCAG
Jb Outer
TCRbJ1.1	TGGACCCACTTTTCCCTGTGACGG
TCRbJ1.2	CATTTCCCAGGACAGAGTCCTCCCTCAT
TCRbJ1.3	CTGGATTCCAGCCCCTTTTTGCAAG
TCRbJ1.4	GGTCCTCCTGGAACTCCGACCTTATGAT
TCRbJ1.5	AAGCAGAGAACTCTGCCTTCAAGGGACAA
TCRbJ1.6	AACTGATCATTGCAGTCAAACCCAGGC
TCRbJ2.1	CGTGCAGGCTGGGCTGCTCAC
TCRbJ2.2	GCCCATCCCGCCCTCTCGG
TCRbJ2.2P	CAGACTCAGCTCGGGTCCTTCCCA
TCRbJ2.3	GGGCGCCCCCTCCCCAGT
TCRbJ2.4	GCACAAAAACCCGAGCGCAGTCTC
TCRbJ2.5	CAAAAACCAGACCCAAGCCGCC
TCRbJ2.6	CGCCGCCTTCCACCTGAATCC
TCRbJ2.7	CGACTCCGGGGACCGAGGG

## Sheet: TCR beta Inner Primers
oligoname	5'-3' sequence
Vbinner
TCRbV2	ATCGCTATTTACCAGCAGCCGAACCTGAAGTCACCCAGACTCCCAGC
TCRbV3-1	ATCGCTATTTACCAGCAGCCGCTGTTTCCCAGACTCCAAAATACCTGGTC
TCRbV4-1	ATCGCTATTTACCAGCAGCCGAAGTTACCCAGACACCAAAACACCTGGTC
TCRbV5-1	ATCGCTATTTACCAGCAGCCGGAGTCACTCAAACTCCAAGATATCTGATCAAAAC
TCRbV6-1	ATCGCTATTTACCAGCAGCCGGTGTCACTCAGACCCCAAAATTCCAG
TCRbV7-1	ATCGCTATTTACCAGCAGCCGGAGTCTCCCAGTCCCTGAGACACAAGG
TCRbV4-2	ATCGCTATTTACCAGCAGCCGGAGTTACGCAGACACCAAGACACCTGG
TCRbV6-2	ATCGCTATTTACCAGCAGCCGGTGTCACTCAGACCCCAAAATTCCG
TCRbV7-2	ATCGCTATTTACCAGCAGCCGGAGTCTCCCAGTCCCCCAGTAACAAG
TCRbV6-4	ATCGCTATTTACCAGCAGCCGGGATCACCCAGGCACCAACATCTC
TCRbV7-3	ATCGCTATTTACCAGCAGCCGGAGTCTCCCAGACCCCCAGTAACAAG
TCRbV5-3	ATCGCTATTTACCAGCAGCCGGAGTCACCCAAAGTCCCACACACCT
TCRbV9	ATCGCTATTTACCAGCAGCCGGAGTCACACAAACCCCAAAGCACCT
TCRbV10-1	ATCGCTATTTACCAGCAGCCGAAATCACCCAGAGCCCAAGACACAAGA
TCRbV11-1	ATCGCTATTTACCAGCAGCCGAAGTTGCCCAGTCCCCCAGATATAAGATTA
TCRbV10-2	ATCGCTATTTACCAGCAGCCGGAATCACCCAGAGCCCAAGATACAAGAT
TCRbV11-2	ATCGCTATTTACCAGCAGCCGGAGTTGCCCAGTCTCCCAGATATAAGATTATAGAG
TCRbV7-4	ATCGCTATTTACCAGCAGCCGGAGTCTCCCAGTCCCCAAGGTACAAAG
TCRbV7-5	ATCGCTATTTACCAGCAGCCGGAGTCTCCCAGTCCCCAAGGTACGA
TCRbV6-7	ATCGCTATTTACCAGCAGCCGGTGTCACTCAGACCCCAAAATTCCAC
TCRbV7-6	ATCGCTATTTACCAGCAGCCGGAGTCTCCCAGTCTCCCAGGTACAAAGTC
TCRbV6-8	ATCGCTATTTACCAGCAGCCGGTGTCACTCAGACCCCAAAATTCCACAT
TCRbV7-8	ATCGCTATTTACCAGCAGCCGGAGTCTCCCAGTCCCCTAGGTACAAAGTC
TCRbV5-8	ATCGCTATTTACCAGCAGCCGGAGTCACACAAAGTCCCACACACCTGA
TCRbV7-9	ATCGCTATTTACCAGCAGCCGGAGTCTCCCAGAACCCCAGACACAAG
TCRbV13	ATCGCTATTTACCAGCAGCCGGAGTCATCCAGTCCCCAAGACATCTGAT
TCRbV12-3	ATCGCTATTTACCAGCAGCCGGAGTTATCCAGTCACCCCGCCATG
TCRbV12-4	ATCGCTATTTACCAGCAGCCGGAGTTATCCAGTCACCCCGGCAC
TCRbV12-5	ATCGCTATTTACCAGCAGCCAGAGTCACCCAGACACCAAGGCACAAG
TCRbV14	ATCGCTATTTACCAGCAGCCGGAGTTACTCAGTTCCCCAGCCACAGC
TCRbV15	ATCGCTATTTACCAGCAGCCATGGTCATCCAGAACCCAAGATACCAGGTT
TCRbV17	ATCGCTATTTACCAGCAGCCGAGCCTGGAGTCAGCCAGACCCC
TCRbV18	ATCGCTATTTACCAGCAGCCGGCGTCATGCAGAACCCAAGACAC
TCRbV19	ATCGCTATTTACCAGCAGCCGGAATCACTCAGTCCCCAAAGTACCTGTTCA
TCRbV20-1	ATCGCTATTTACCAGCAGCCGCTGTCGTCTCTCAACATCCGAGCTG
TCRbV22	ATCGCTATTTACCAGCAGCCATTCCAGCTCACTGGGGCTGGATG
TCRbV23-1	ATCGCTATTTACCAGCAGCCAAAGTCACACAGACTCCAGGACATTTGGTCA
TCRbV24-1	ATCGCTATTTACCAGCAGCCGATGTTACCCAGACCCCAAGGAATAGGATC
TCRbV25-1	ATCGCTATTTACCAGCAGCCGACATCTACCAGACCCCAAGATACCTTGTTATAGG
TCRbV26	ATCGCTATTTACCAGCAGCCGTAGTTACACAATTCCCAAGACACAGAATCATTGG
TCRbV27	ATCGCTATTTACCAGCAGCCCAAGTGACCCAGAACCCAAGATACCTCATC
Jb inner
TRBJ1-1	ACGTCTGTGAATAGCCGCATTCCTCTACAACTGTGAGTCTGGTGCCTTGTCCAAA
TRBJ1-2	ACGTCTGTGAATAGCCGCATTCCTCTACAACGGTTAACCTGGTCCCCGAAC
TRBJ1-3	ACGTCTGTGAATAGCCGCATTCCTCTACAACAGTGAGCCAACTTCCCTCTCCAA
TRBJ1-4	ACGTCTGTGAATAGCCGCATTCCTCCAAGACAGAGAGCTGGGTTCCACTGC
TRBJ1-5	ACGTCTGTGAATAGCCGCATTCCTCTAGGATGGAGAGTCGAGTCCCATCACCA
TRBJ1-6	ACGTCTGTGAATAGCCGCATTCCTCTGTCACAGTGAGCCTGGTCCCGTTC
TRBJ2-1	ACGTCTGTGAATAGCCGCATTCCTCTAGCACGGTGAGCCGTGTCCCTG
TRBJ2-2	ACGTCTGTGAATAGCCGCATTCCTCCAGTACGGTCAGCCTAGAGCCTTCTCC
TRBJ2-2P	ACGTCTGTGAATAGCCGCATTCCTCCAGAACCAGGAGTCCTCCGCCC
TRBJ2-3	ACGTCTGTGAATAGCCGCATTCCTCGAGCACTGTCAGCCGGGTGC
TRBJ2-4	ACGTCTGTGAATAGCCGCATTCCTCCAGCACTGAGAGCCGGGTCCC
TRBJ2-5	ACGTCTGTGAATAGCCGCATTCCTCGAGCACCAGGAGCCGCGTG
TRBJ2-6	ACGTCTGTGAATAGCCGCATTCCTCCAGCACGGTCAGCCTGCTGC
TRBJ2-7	ACGTCTGTGAATAGCCGCATTCCTCTGTGACCGTGAGCCTGGTGCC

## Sheet: TCR alpha Outer Primers
oligoname	5'-3' sequence
Va Inner
TCRaV1-2	CCAATGGCTCAGGAACTGGGAATGC
TCRaV12-1	ATTTCTTTTTGGATTGAAAATTTTAATCCTCAGTGAAC
TCRaV12-2	AAATATCCATTCTAGGTGCATTTTTTAAGGGTTTAAAATTT
TCRaV12-3	AAATGAGAAACGTTTGTTATTATTTTTTTTTCGTGTTTAA
TCRaV13-1	ACAACCTGATGATAGAAGTAACTCTTATAACTGGAGGTTG
TCRaV13-2	CGATGATGGAAGTAGCTCTTATGGCTGGAGAT
TCRaV14D4	CACCTCACAGTACAGAGTCCTGAAAATAAAGAAGAAGA
TCRaV16	CAGAGTGTCTATGTGGCTGAATCGTTTCCAG
TCRaV17	TCATCTGTGACTGAGGAGCCTTGCTCC
TCRaV18	ACCTTTCGGTTTGGATATCTCTCAACAAAACC
TCRaV19	AGACGGAGCACGGAACATTTCACTCAG
TCRaV20	AAGAAGGTTGGAATTATCGTAATTTGTTTCTAGGCTG
TCRaV21	CTTGTGAGCCATTCTCCATATTTCAGATATAAGATTTCAG
TCRaV22	CCAAGGTTTAGTTAAATATATCTTATGGTGAAAATGCCC
TCRaV23D6	GTTGGGAAGACTGGAAGACCACCTGG
TCRaV24	TTCCACAGATTTTGGCTGAAAAACGTTTTTCT
TCRaV25	GTACCAGGCAACCCATTTAGGAGAAGTTGG
TCRaV26-1	AACCTAGAATCAGACACAAAAACTGAACTCTGGG
TCRaV26-2	GACACAGAGTCTGAGTTCTGGGGCCTG
TCRaV27	AGGAGCAGCTAAAGTCAGGGGCCATGT
TCRaV29DV5	TGCAGCTTTCTAGGCAGGAGACAAGACAAT
TCRaV2	GGAAAAAATGCAAAACAGGTAGTCTTAAATAAGCATTC
TCRaV30	GTTAAGGAAGCCCATTCAGAAGCTGACTGG
TCRaV34	GCAAAGTAACTTCTGCTGGGGAAGCTCAT
TCRaV35	GTGTCACTCTAAGCCCAAGAGAGTTTCTTGAAGC
TCRaV36DV7	TTAAAGGTAGTGAATCACGTTTTGCCCAGG
TCRaV38-1	AACCCATCAGAGCAGGAGACTTTTCACTCT
TCRaV38-2DV8	ATACTCAAGGTTCAGATCAGAAGAGGAGGCTTCTC
TCRaV39	CAACTTTCAAGGCTCCTAAATCTGAGTTTTCAGTG
TCRaV3	GACCCCCCCAATCCCGCCC
TCRaV40	AACTGTGAATCCTCACTTCAACAGTGATGCC
TCRaV41	ATATATTCCGAAATCCTCCAACAGAGACCTGTG
TCRaV4	CAGACACAGCAAAAGAGCCTAGAACCTGG
TCRaV5	GATAATATAGCTCTCTTGGCTGGAGATTGCAGGT
TCRaV6	TAACACCTATCAAACTAAACAGAATGGCTTTTTGG
TCRaV7	AAGAAACAAACAATAAAAGCTTTGTTTGGCTACATAATT
TCRaV8-1	AAGACCTGGGTTCCAGCCACTTTCCTACT
TCRaV8-2	CTCCTAGCTCCTGAGGCTCAGGACCCCTGGCTTC
TCRaV8-3	ACACCTCTTGGTCTTGGTCTCTTCAGACACTT
TCRaV8-4	TGTCCGCTCTGCTCAGGGCCCT
TCRaV8-6	TGAGGCTCAGCGCCCTTGGCTTCTGTCCGCC
TCRaV8-7	CCCACTCAGGAGATCTTCTAGAATAGAGCTCTCA
TCRaV9-1	TTTTCCTCACACTAAGAAGACAAGACCCAAGG
TCRaV9-2	TTCTTCATGTTAAGGATCAAGACCATTATTTGGGTAA
TCRaV10	TAGTGTTAAAAAAAAAGAGAAGATGTTGAATACACAAGTCAACT
Ja Inner
TCRaJ1	GGTCCCACCGAGGCTTTAGTGAGCA
TCRaJ10	CACCTTTTCTTCCACTTATTGTCACCAGAATACATT
TCRaJ11	CAATACATATGGAAGCCTTAAACCAGATAAGGGG
TCRaJ12	TTTCCTGAGACATGAAGACATTTTACCCTCAATC
TCRaJ13	CAAATGTTACGGTCTGAGAGAAGACAACACAAG
TCRaJ14	AGTAAGTTTAGTGGGTCTCAGTAGCCACATTAAGCC
TCRaJ15	TCACCTGTGCAATATATGACTACAGGATAAGTACAAGC
TCRaJ16	CTTAGATTTCCAAAAAAGCTTATTACTTGTCTCAAAAACTAATC
TCRaJ17	GCACATTGAATTGCAAATTGATGACAAGG
TCRaJ18	GAGTTAATTCATCTCCCCTTTTAATTTCTCCACAGTAATA
TCRaJ19	GAAGAAACTTTGCTCCCCTGGCCCT
TCRaJ2	AGAGAAAGGATTAGTGACACTGGCCCATGG
TCRaJ20	TGCTGAAAAACCTACCCACCATTTTGCTTAA
TCRaJ21	AATACAGACTGAAAAGAAGAATTTAGCATAATGTGTTGGT
TCRaJ22	CCCATTAAGTTACATGTACAGAATACATTTGTAGATTAGTAAATCAG
TCRaJ23	GGTCTAAATCAGCCCTTAATCCACAGACATTG
TCRaJ24	GCATGCAGGGCATGCCAAATACTAAGG
TCRaJ25	AAAGAGGGCAAGTTTTCCTCTTGGAGATAATCATA
TCRaJ26	AGCTTCTCCCCACATCAAGCACTGGACT
TCRaJ27	TTCAAACTAATGATTTGATTGATTGCCCCTG
TCRaJ28	AGCTTCTGCATGATGGAAGACAGGCTTCT
TCRaJ29	AAATAATTCAAGGGAAGAAGCCATTGCTGAG
TCRaJ3	GCATTTTGGACAAAGAAGAAATAGTTGTCCGTC
TCRaJ30	CACTCTCAGCAGTTTGAACTCAGTGGGAGTTA
TCRaJ31	AAATCTCCACTAACTTCACGGGATTTATTTGTTTG
TCRaJ32	CGCTTCCTACTTGCCATGGACACAGAA
TCRaJ33	TGCTACACTTTGTGCATTATTCAACTAGTGTCTCCT
TCRaJ34	TTCATTTAAAAAAAAAAGAAAAAGAAAAAGAAAACACCTTTT
TCRaJ35	CATAAGAAGAACTGTTCTATATGATTTACGGACATAACAGC
TCRaJ36	GTGTCTGGGATGTGAGAACTTGTCATTACAGACTAA
TCRaJ37	GACAGAGAAGATTAAACAAAAAATGAACAGAGTGGATAAC
TCRaJ38	GGCAGTTTCTGAGATATTTCAAACTGCACAGAC
TCRaJ39	TCAGTGCTACGGCTTCCTTTTGAAATTAGAGC
TCRaJ4	CTGTTTTCTCATAGACAAGTGGTCAGTTCTTTTTGC
TCRaJ40	GTCCCTCAAACATGAACACCAACAACCTTTAA
TCRaJ41	CAACAGGTCCCATTGGATTTCTTTCCAGA
TCRaJ42	ATTCTGTTGCCCAGAGTGACAAAGTACTGATGAT
TCRaJ43	CAGCACCATTGCTCACTCAGGTCAGC
TCRaJ44	TGCAGTATCCCCTGTTTTAAAGGAACACACAG
TCRaJ45	GGTTTAGAAATGTCCCCATGAGGACTGCA
TCRaJ46	CTCAAATGTCAGGCTAGAACAAATAATAGGAAAAGGC
TCRaJ47	AGCCAGAAAAAGTTTATTTAATATGCAATGAAACCCA
TCRaJ48	ATGTCTACTATGATCCCCAGAATCTTATGCAGGC
TCRaJ49	CTCTTTCTGCAGTTTAAAGGGTTTGCTCAACAC
TCRaJ5	TTCATCATCTAAGAAAGCAGAGTAGGGCCTTTCT
TCRaJ50	CTAATGTATGAGACTGTTAGCCCCAGCGCA
TCRaJ51	CGGGGAAGGGAGCAAAAGTACATAAGGA
TCRaJ52	CTGACACTGGGGTGACATTCCAGAATTTC
TCRaJ53	GGAGGGGCAAGTAATTAAATCAGAAGTGTTTGAAT
TCRaJ6	TCTCACTACTACAGTATCCTTCCATAATATAATCTGTCTGCAA
TCRaJ7	TCTCCAGCACAGGGTAGCGATGGG
TCRaJ8	ACCAGAATAATTATATCCATATATGCCCAATATTGAGGATA
TCRaJ9	CCCCTAAAAAGAAAAAAATCAATGAAAACAGATGTTC

## Sheet: TCR Alpha Inner Primers
oligoname	5'-3' sequence
Va Inner
TCRaV17	ATCGCTATTTACCAGCAGCCCAACAGGGAGAAGAGGATCCTCAGGCC
TCRaV1-2	ATCGCTATTTACCAGCAGCCGGACAAAACATTGACCAGCCCACTGAGAT
TCRaV10	ATCGCTATTTACCAGCAGCCAAAAACCAAGTGGAGCAGAGTCCTCAGTCC
TCRaV12-1	ATCGCTATTTACCAGCAGCCCAACGGAAGGAGGTGGAGCAGGATC
TCRaV12-2	ATCGCTATTTACCAGCAGCCCAACAGAAGGAGGTGGAGCAGAATTCTGG
TCRaV12-3	ATCGCTATTTACCAGCAGCCCAACAGAAGGAGGTGGAGCAGGATCCT
TCRaV13-1	ATCGCTATTTACCAGCAGCCGAGAATGTGGAGCAGCATCCTTCAACC
TCRaV13-2	ATCGCTATTTACCAGCAGCCGAGAGTGTGGGGCTGCATCTTCCTACC
TCRaV14D4	ATCGCTATTTACCAGCAGCCCAGAAGATAACTCAAACCCAACCAGGAATGTTC
TCRav16	ATCGCTATTTACCAGCAGCCCAGAGAGTGACTCAGCCCGAGAAGCTC
TCRaV18	ATCGCTATTTACCAGCAGCCGACTCGGTTACCCAGACAGAAGGCCC
TCRaV19	ATCGCTATTTACCAGCAGCCCAGAAGGTAACTCAAGCGCAGACTGAAATTTCT
TCRaV2	ATCGCTATTTACCAGCAGCCAAGGACCAAGTGTTTCAGCCTTCCACAGTG
TCRaV20	ATCGCTATTTACCAGCAGCCGAAGACCAGGTGACGCAGAGTCCCG
TCRaV21	ATCGCTATTTACCAGCAGCCAAACAGGAGGTGACGCAGATTCCTGC
TCRaV22	ATCGCTATTTACCAGCAGCCATACAAGTGGAGCAGAGTCCTCCAGACCTGA
TCRaV23DV6	ATCGCTATTTACCAGCAGCCCAACAGAAGGAGAAAAGTGACCAGCAGCA
TCRaV24	ATCGCTATTTACCAGCAGCCATACTGAACGTGGAACAAAGTCCTCAGTCACTG
TCRaV25	ATCGCTATTTACCAGCAGCCCAACAGGTAATGCAAATTCCTCAGTACCAGC
TCRaV26-1	ATCGCTATTTACCAGCAGCCAAGACCACCCAGCCCCCCTCC
TCRaV26-2	ATCGCTATTTACCAGCAGCCAAGACCACACAGCCAAATTCAATGGAGAGTAAC
TCRaV27	ATCGCTATTTACCAGCAGCCCAGCTGCTGGAGCAGAGCCCTCAGT
TCRaV29DV5	ATCGCTATTTACCAGCAGCCCAACAGAAGAATGATGACCAGCAAGTTAAGCAA
TCRaV3	ATCGCTATTTACCAGCAGCCCAGTCAGTGGCTCAGCCGGAAGATC
TCRaV30	ATCGCTATTTACCAGCAGCCCAACAACCAGTGCAGAGTCCTCAAGCC
TCRaV34	ATCGCTATTTACCAGCAGCCCAAGAACTGGAGCAGAGTCCTCAGTCCTTG
TCRaV35	ATCGCTATTTACCAGCAGCCCAACAGCTGAATCAGAGTCCTCAATCTATGTTTATC
TCRaV36DV7	ATCGCTATTTACCAGCAGCCGAAGACAAGGTGGTACAAAGCCCTCTATCTCTG
TCRaV38-2DV8	ATCGCTATTTACCAGCAGCCCAGACAGTCACTCAGTCTCAACCAGAGATGTCT
TCRaV39	ATCGCTATTTACCAGCAGCCGAGCTGAAAGTGGAACAAAACCCTCTGTTC
TCRaV4	ATCGCTATTTACCAGCAGCCAAGACCACCCAGCCCATCTCCATG
TCRaV40	ATCGCTATTTACCAGCAGCCAATTCAGTCAAGCAGACGGGCCAAATAAC
TCRaV41	ATCGCTATTTACCAGCAGCCGCCAAAAATGAAGTGGAGCAGAGTCCTC
TCRaV5	ATCGCTATTTACCAGCAGCCGAGGATGTGGAGCAGAGTCTTTTCCTGAGTG
TCRaV6	ATCGCTATTTACCAGCAGCCCAAAAGATAGAACAGAATTCCGAGGCCCTG
TCRaV7	ATCGCTATTTACCAGCAGCCGAAAACCAGGTGGAGCACAGCCCTC
TCRaV8-1	ATCGCTATTTACCAGCAGCCCAGTCTGTGAGCCAGCATAACCACCAC
TCRaV8-2	ATCGCTATTTACCAGCAGCCCAGTCGGTGACCCAGCTTGACAGC
TCRaV8-3	ATCGCTATTTACCAGCAGCCCAGTCAGTGACCCAGCCTGACATCCAC
TCRaV8-4	ATCGCTATTTACCAGCAGCCCAGTCGGTGACCCAGCTTGGCAG
TCRaV8-6	ATCGCTATTTACCAGCAGCCCAGTCTGTGACCCAGCTTGACAGCCA
TCRaV8-7	ATCGCTATTTACCAGCAGCCCAGTCGGTGACCCAGCTTGATGGC
TCRaV9-1	ATCGCTATTTACCAGCAGCCGATTCAGTGGTCCAGACAGAAGGCCAAGT
TCRaV9-2	ATCGCTATTTACCAGCAGCCAATTCAGTGACCCAGATGGAAGGGCC
Ja Inner
TRAJ51	ACGTCTGTGAATAGCCGCATTTGGCTTCACAGTTAGTCATGTCTCCTTTCC
TRAJ1	ACGTCTGTGAATAGCCGCATGGGGAGAAGTGGAAACTCTGGTTCC
TRAJ10	ACGTCTGTGAATAGCCGCATTGAGTTCCACTTTTAGCTGAGTGCCTGTCC
TRAJ11	ACGTCTGTGAATAGCCGCATCTGGAGAGACTAGAAGCATAGTCCCCTTCCC
TRAJ12	ACGTCTGTGAATAGCCGCATCAGGCCTGACCAGCAGTCTGGTCC
TRAJ13	ACGTCTGTGAATAGCCGCATTTGGGATGACTTGGAGCTTTGTTCCAAT
TRAJ14	ACGTCTGTGAATAGCCGCATCAGGTTTTACTGATAATCTTGTCCCACTCCCA
TRAJ15	ACGTCTGTGAATAGCCGCATTGGAACTCACTGATAAGGTGGGTTCCCTTC
TRAJ16	ACGTCTGTGAATAGCCGCATTAAGATCCACCTTTAACATGGTTCCCCTTG
TRAJ17	ACGTCTGTGAATAGCCGCATTTGGTTTAACTAGCACCCTGGTTCCTCCTC
TRAJ18	ACGTCTGTGAATAGCCGCATCAGGCCAGACAGTCAACTGAGTTCCTCTTC
TRAJ19	ACGTCTGTGAATAGCCGCATTTGGAGTGACATTATGTTTGGATCCCTTTCC
TRAJ2	ACGTCTGTGAATAGCCGCATCAGATATAATGAATACATGGGTCCCTTTCCCA
TRAJ20	ACGTCTGTGAATAGCCGCATTTGCTCTTACAGTTACTGTGGTTCCGGCTC
TRAJ21	ACGTCTGTGAATAGCCGCATTTGGTTTTACATTGAGTTTGGTCCCAGATCC
TRAJ22	ACGTCTGTGAATAGCCGCATCAGGTAAAACAGTCAATTGTGTCCCAGATCC
TRAJ23	ACGTCTGTGAATAGCCGCATTGGGTTTCACAGATAACTCCGTTCCCTGT
TRAJ24	ACGTCTGTGAATAGCCGCATCTGGGGTGACCACAACCTGGGTC
TRAJ25	ACGTCTGTGAATAGCCGCATCTGGGGTGACCACAACCTGGGTC
TRAJ26	ACGTCTGTGAATAGCCGCATAGGGCAGCACGGACAATCTGGTTC
TRAJ27	ACGTCTGTGAATAGCCGCATTTGGCTTCACAGTGAGCGTAGTCCCATC
TRAJ28	ACGTCTGTGAATAGCCGCATTTGGTATGACCGAGAGTTTGGTCCCCTT
TRAJ29	ACGTCTGTGAATAGCCGCATTTGCAATCACAGAAAGTCTTGTGCCCTTTC
TRAJ3	ACGTCTGTGAATAGCCGCATTTGGCCGGATGCTGAGTCTGGTC
TRAJ30	ACGTCTGTGAATAGCCGCATTGGGGAGAATATGAAGTCGTGTCCCTTTTC
TRAJ31	ACGTCTGTGAATAGCCGCATTGGGCTTCACCACCAGCTGAGTTC
TRAJ32	ACGTCTGTGAATAGCCGCATTTGGCTGGACAGCAAGCAGAGTGC
TRAJ33	ACGTCTGTGAATAGCCGCATCTGGCTTTATAATTAGCTTGGTCCCAGCG
TRAJ34	ACGTCTGTGAATAGCCGCATTTGGAAAGACTTGTAATCTGGTCCCAGTCC
TRAJ35	ACGTCTGTGAATAGCCGCATGTGGTAAAACAATCACTTGAGTGCCGGAC
TRAJ36	ACGTCTGTGAATAGCCGCATAGGGGAATAACGGTGAGTCTCGTTCCAGT
TRAJ37	ACGTCTGTGAATAGCCGCATCTGGTTTTACTTGGTAAAGTTGTCCCTTGCC
TRAJ38	ACGTCTGTGAATAGCCGCATTCGGATTTACTGCCAGGCTTGTTCCC
TRAJ39	ACGTCTGTGAATAGCCGCATGGGGTTTGACCATTAACCTTGTTCCCC
TRAJ4	ACGTCTGTGAATAGCCGCATATGGGTGTACAGCCAGCCTGGTCCC
TRAJ40	ACGTCTGTGAATAGCCGCATTTGCTAAAACCTTCAGCCTGGTGCCTG
TRAJ41	ACGTCTGTGAATAGCCGCATGGGGTGTGACCAACAGCGAGGTG
TRAJ42	ACGTCTGTGAATAGCCGCATTTGGTTTAACAGAGAGTTTAGTGCCTTTTCCAAAGA
TRAJ43	ACGTCTGTGAATAGCCGCATTTGGTTTTACTGTCAGTCTGGTCCCTGCTC
TRAJ44	ACGTCTGTGAATAGCCGCATCGAGCGTGACCTGAAGTCTTGTTCCAGT
TRAJ45	ACGTCTGTGAATAGCCGCATAGGGCTGGATGATTAGATGAGTCCCTTTG
TRAJ46	ACGTCTGTGAATAGCCGCATTGGGCCTAACTGCTAAACGAGTCCCG
TRAJ47	ACGTCTGTGAATAGCCGCATAGGACTTGACTCTCAGAATGGTTCCTGCG
TRAJ49	ACGTCTGTGAATAGCCGCATTTGGAATGACCGTCAAACTTGTCCCTGT
TRAJ5	ACGTCTGTGAATAGCCGCATTTGGTTGCACTTGGAGTCTTGTTCCACTC
TRAJ50	ACGTCTGTGAATAGCCGCATTTGGAATGACTGATAAGCTTGTCCCTGGC
TRAJ52	ACGTCTGTGAATAGCCGCATTTGGATGGACAGTCAAGATGGTCCCTTG
TRAJ53	ACGTCTGTGAATAGCCGCATTTGGATTCACGGTTAAGAGAGTTCCTTTTCC
TRAJ6	ACGTCTGTGAATAGCCGCATACGGATGAACAATAAGGCTGGTTCCTCTTC
TRAJ7	ACGTCTGTGAATAGCCGCATTTGGTATGACCACCACTTGGTTCCCCTT
TRAJ8	ACGTCTGTGAATAGCCGCATTTGGACTGACCAGAAGTCGGGTGCC
TRAJ9	ACGTCTGTGAATAGCCGCATTTGCTTTAACAAATAGTCTTGTTCCTGCTCCAAAG
TRAJ48	ACGTCTGTGAATAGCCGCATTGGGTATGATGGTGAGTCTTGTTCCAGTCC

## Sheet: Indexing Primers
oligoname	5'-3' sequence
Universal Primer
A_U_short	ACACTCTTTCCCTACACGACGCTCTTCCGATCTATCGCTATTTACCAGCAGCC
Indexes
B_X_Index1	AGACGTGTGCTCTTCCGATCTGTCCGATATGATTGCCGCACGTCTGTGAATAGCCGCAT
B_X_Index2	AGACGTGTGCTCTTCCGATCTATGAGCCGGGTTCATCTTACGTCTGTGAATAGCCGCAT
B_X_Index3	AGACGTGTGCTCTTCCGATCTTGAGGCACTCTGTTGGGAACGTCTGTGAATAGCCGCAT
B_X_Index4	AGACGTGTGCTCTTCCGATCTATGATTAGTCGCCATTCGACGTCTGTGAATAGCCGCAT
B_X_Index5	AGACGTGTGCTCTTCCGATCTACTTGAGGGTAGATGTTTACGTCTGTGAATAGCCGCAT
B_X_Index6	AGACGTGTGCTCTTCCGATCTATGGCCAATACTGTTATCACGTCTGTGAATAGCCGCAT
B_X_Index7	AGACGTGTGCTCTTCCGATCTCGCTACCCTGATTCGACCACGTCTGTGAATAGCCGCAT
B_X_Index8	AGACGTGTGCTCTTCCGATCTGCCCACTTTCGCCGTAGTACGTCTGTGAATAGCCGCAT
B_X_Index9	AGACGTGTGCTCTTCCGATCTAGCAACTTTGAGCAAGATACGTCTGTGAATAGCCGCAT
B_X_Index10	AGACGTGTGCTCTTCCGATCTGCCAATTCGGAATTCCGGACGTCTGTGAATAGCCGCAT
B_X_Index11	AGACGTGTGCTCTTCCGATCTTCGCCCAAGGTAATACATACGTCTGTGAATAGCCGCAT
B_X_Index12	AGACGTGTGCTCTTCCGATCTTCGCATTTCCTATTCGAGACGTCTGTGAATAGCCGCAT
B_X_Index13	AGACGTGTGCTCTTCCGATCTTTGCTAAATCTAACCGCCACGTCTGTGAATAGCCGCAT
B_X_Index14	AGACGTGTGCTCTTCCGATCTGGAATTAAATTCTGATGGACGTCTGTGAATAGCCGCAT
B_X_Index15	AGACGTGTGCTCTTCCGATCTCATTACATAGGTGCTAAGACGTCTGTGAATAGCCGCAT
B_X_Index16	AGACGTGTGCTCTTCCGATCTATTGACTTGCGCTCGCACACGTCTGTGAATAGCCGCAT
B_X_Index17	AGACGTGTGCTCTTCCGATCTATAGTATCTCCCAAGTTCACGTCTGTGAATAGCCGCAT
B_X_Index18	AGACGTGTGCTCTTCCGATCTGTGCGCCTGTAATCCGCAACGTCTGTGAATAGCCGCAT
B_X_Index19	AGACGTGTGCTCTTCCGATCTGCGCCACTCTTTAGGTAGACGTCTGTGAATAGCCGCAT
B_X_Index20	AGACGTGTGCTCTTCCGATCTTATGCAAGTGATTGGCTTACGTCTGTGAATAGCCGCAT
B_X_Index21	AGACGTGTGCTCTTCCGATCTCCAAGCCACGTTTATACGACGTCTGTGAATAGCCGCAT
B_X_Index22	AGACGTGTGCTCTTCCGATCTACCTGATTGCTGTATAACACGTCTGTGAATAGCCGCAT
B_X_Index23	AGACGTGTGCTCTTCCGATCTCAGCGCATCTATCCTCTAACGTCTGTGAATAGCCGCAT
B_X_Index24	AGACGTGTGCTCTTCCGATCTTCCACGCGTAGGACTAGTACGTCTGTGAATAGCCGCAT
B_X_Index25	AGACGTGTGCTCTTCCGATCTCGACTAAGTATGTAGCGCACGTCTGTGAATAGCCGCAT
B_X_Index26	AGACGTGTGCTCTTCCGATCTCGTGCCAATAAGCTCGCGACGTCTGTGAATAGCCGCAT
B_X_Index27	AGACGTGTGCTCTTCCGATCTCGCACGGCTCTGATTAGAACGTCTGTGAATAGCCGCAT
B_X_Index28	AGACGTGTGCTCTTCCGATCTTTATGAAGGAATTATTGTACGTCTGTGAATAGCCGCAT
B_X_Index29	AGACGTGTGCTCTTCCGATCTCCTGCGTACAAGGCTACAACGTCTGTGAATAGCCGCAT
B_X_Index30	AGACGTGTGCTCTTCCGATCTGGCCAAGGATCCCTTAATACGTCTGTGAATAGCCGCAT
B_X_Index31	AGACGTGTGCTCTTCCGATCTGTTCCTAAGTTTCAAAGTACGTCTGTGAATAGCCGCAT
B_X_Index32	AGACGTGTGCTCTTCCGATCTTCCGAATTACGCAACAGTACGTCTGTGAATAGCCGCAT
B_X_Index33	AGACGTGTGCTCTTCCGATCTGCGACGCGGCATAGTTTAACGTCTGTGAATAGCCGCAT
B_X_Index34	AGACGTGTGCTCTTCCGATCTTGAATTGCGTGATGCACTACGTCTGTGAATAGCCGCAT
B_X_Index35	AGACGTGTGCTCTTCCGATCTCAACGGATGGGATAGAGCACGTCTGTGAATAGCCGCAT
B_X_Index36	AGACGTGTGCTCTTCCGATCTCAAGATTGCAATGTAAGAACGTCTGTGAATAGCCGCAT
B_X_Index37	AGACGTGTGCTCTTCCGATCTCCAATACCTAACACCGAGACGTCTGTGAATAGCCGCAT
B_X_Index38	AGACGTGTGCTCTTCCGATCTATCAGACCATTGTGTATGACGTCTGTGAATAGCCGCAT
B_X_Index39	AGACGTGTGCTCTTCCGATCTGGATCATCTTATGCGGTAACGTCTGTGAATAGCCGCAT
B_X_Index40	AGACGTGTGCTCTTCCGATCTCTTGTGATCCCTTGTCGAACGTCTGTGAATAGCCGCAT
B_X_Index41	AGACGTGTGCTCTTCCGATCTACATAGACGCCGTCTCGGACGTCTGTGAATAGCCGCAT
B_X_Index42	AGACGTGTGCTCTTCCGATCTACATGTATGGCCGCGCCCACGTCTGTGAATAGCCGCAT
B_X_Index43	AGACGTGTGCTCTTCCGATCTGACCTAGATAGACCCGTCACGTCTGTGAATAGCCGCAT
B_X_Index44	AGACGTGTGCTCTTCCGATCTATGTATATTTGCCAGGCAACGTCTGTGAATAGCCGCAT
B_X_Index45	AGACGTGTGCTCTTCCGATCTACAAAGAGACGTTAATAGACGTCTGTGAATAGCCGCAT
B_X_Index46	AGACGTGTGCTCTTCCGATCTTATGGCCGGACGTGGACGACGTCTGTGAATAGCCGCAT
B_X_Index47	AGACGTGTGCTCTTCCGATCTGTTAACTACAACGGAATGACGTCTGTGAATAGCCGCAT
B_X_Index48	AGACGTGTGCTCTTCCGATCTATAACCGCTCGACTGTGTACGTCTGTGAATAGCCGCAT
B_X_Index49	AGACGTGTGCTCTTCCGATCTCGTAGAAGGTAATCCGCTACGTCTGTGAATAGCCGCAT
B_X_Index50	AGACGTGTGCTCTTCCGATCTTCTGCTGTAGATGAAGGCACGTCTGTGAATAGCCGCAT
B_X_Index51	AGACGTGTGCTCTTCCGATCTCGCTATAGTGACGACGCGACGTCTGTGAATAGCCGCAT
B_X_Index52	AGACGTGTGCTCTTCCGATCTGTGTTACTTGAAGTGATGACGTCTGTGAATAGCCGCAT
B_X_Index53	AGACGTGTGCTCTTCCGATCTTAAGACAACTAACGTTACACGTCTGTGAATAGCCGCAT
B_X_Index54	AGACGTGTGCTCTTCCGATCTATTCGGTGAAGACGGACGACGTCTGTGAATAGCCGCAT
B_X_Index55	AGACGTGTGCTCTTCCGATCTGTGCCGTATACGTTCGAGACGTCTGTGAATAGCCGCAT
B_X_Index56	AGACGTGTGCTCTTCCGATCTGCTACTACTTAAATGTCAACGTCTGTGAATAGCCGCAT
B_X_Index57	AGACGTGTGCTCTTCCGATCTAGGTCTAACCGTTCGTACACGTCTGTGAATAGCCGCAT
B_X_Index58	AGACGTGTGCTCTTCCGATCTACGCGGAAGTATGTGGAGACGTCTGTGAATAGCCGCAT
B_X_Index59	AGACGTGTGCTCTTCCGATCTCAGCGGGTTGACAAAGGCACGTCTGTGAATAGCCGCAT
B_X_Index60	AGACGTGTGCTCTTCCGATCTTAATTAGTTAGCCCGCCGACGTCTGTGAATAGCCGCAT
B_X_Index61	AGACGTGTGCTCTTCCGATCTTGCTTATCGGGACCAGAAACGTCTGTGAATAGCCGCAT
B_X_Index62	AGACGTGTGCTCTTCCGATCTACCCGTTTCGCCAGGCATACGTCTGTGAATAGCCGCAT
B_X_Index63	AGACGTGTGCTCTTCCGATCTCCGACTAATTGACACCCTACGTCTGTGAATAGCCGCAT
B_X_Index64	AGACGTGTGCTCTTCCGATCTTTGAGGTAGCGGATGGGTACGTCTGTGAATAGCCGCAT
B_X_Index65	AGACGTGTGCTCTTCCGATCTACGTGCGCAAATATGACGACGTCTGTGAATAGCCGCAT
B_X_Index66	AGACGTGTGCTCTTCCGATCTCGCAATGAATGGAACAGGACGTCTGTGAATAGCCGCAT
B_X_Index67	AGACGTGTGCTCTTCCGATCTGACGCATTCCCGTGAACTACGTCTGTGAATAGCCGCAT
B_X_Index68	AGACGTGTGCTCTTCCGATCTTCATAAACGCGTCATCCTACGTCTGTGAATAGCCGCAT
B_X_Index69	AGACGTGTGCTCTTCCGATCTCTAACCGCGAATGATGGTACGTCTGTGAATAGCCGCAT
B_X_Index70	AGACGTGTGCTCTTCCGATCTCTCCAGTCATGTAAAGCGACGTCTGTGAATAGCCGCAT
B_X_Index71	AGACGTGTGCTCTTCCGATCTGCCGTGCGGTGGGCCACTACGTCTGTGAATAGCCGCAT
B_X_Index72	AGACGTGTGCTCTTCCGATCTCTATTTGTGCACATGATTACGTCTGTGAATAGCCGCAT
B_X_Index73	AGACGTGTGCTCTTCCGATCTCATCCACGTGAATGCTAAACGTCTGTGAATAGCCGCAT
B_X_Index74	AGACGTGTGCTCTTCCGATCTCCATTGAAGTCAAGATATACGTCTGTGAATAGCCGCAT
B_X_Index75	AGACGTGTGCTCTTCCGATCTGCGAGACAATCCGTAGATACGTCTGTGAATAGCCGCAT
B_X_Index76	AGACGTGTGCTCTTCCGATCTACTGTGTCGCAGGACTGAACGTCTGTGAATAGCCGCAT
B_X_Index77	AGACGTGTGCTCTTCCGATCTCAGTGCTCTTATGTCGTTACGTCTGTGAATAGCCGCAT
B_X_Index78	AGACGTGTGCTCTTCCGATCTCGCCAGCCCTGGTCCGATACGTCTGTGAATAGCCGCAT
B_X_Index79	AGACGTGTGCTCTTCCGATCTGTTACATAACCGGGCGTGACGTCTGTGAATAGCCGCAT
B_X_Index80	AGACGTGTGCTCTTCCGATCTCCAGTGATCTACCGACCGACGTCTGTGAATAGCCGCAT
B_X_Index81	AGACGTGTGCTCTTCCGATCTCCCGAAGTTAGGCCCGGAACGTCTGTGAATAGCCGCAT
B_X_Index82	AGACGTGTGCTCTTCCGATCTGCGTCATAAGCGAACGCGACGTCTGTGAATAGCCGCAT
B_X_Index83	AGACGTGTGCTCTTCCGATCTGGTAGGGATCAGGACTCCACGTCTGTGAATAGCCGCAT
B_X_Index84	AGACGTGTGCTCTTCCGATCTTGATTGTTTAATGTCCGTACGTCTGTGAATAGCCGCAT
B_X_Index85	AGACGTGTGCTCTTCCGATCTATGAAGCGTACAGCTGAGACGTCTGTGAATAGCCGCAT
B_X_Index86	AGACGTGTGCTCTTCCGATCTCCTGCCTTACCGCCGTTAACGTCTGTGAATAGCCGCAT
B_X_Index87	AGACGTGTGCTCTTCCGATCTAGAACTGATTGCAAGGCGACGTCTGTGAATAGCCGCAT
B_X_Index88	AGACGTGTGCTCTTCCGATCTCCAATGTACTTAGAACGCACGTCTGTGAATAGCCGCAT
B_X_Index89	AGACGTGTGCTCTTCCGATCTCCGCATAGAGCTGAGTAAACGTCTGTGAATAGCCGCAT
B_X_Index90	AGACGTGTGCTCTTCCGATCTGCGGCGCCCTCCACCGAGACGTCTGTGAATAGCCGCAT
B_X_Index91	AGACGTGTGCTCTTCCGATCTACTGAAAGAATTCTCGATACGTCTGTGAATAGCCGCAT
B_X_Index92	AGACGTGTGCTCTTCCGATCTTGAAAGGGTGTTATTCCTACGTCTGTGAATAGCCGCAT
B_X_Index93	AGACGTGTGCTCTTCCGATCTGACCTCAGATCCCTGGACACGTCTGTGAATAGCCGCAT
B_X_Index94	AGACGTGTGCTCTTCCGATCTGGATTTAGCCGGCCCTCGACGTCTGTGAATAGCCGCAT
B_X_Index95	AGACGTGTGCTCTTCCGATCTGCTATTCAATGCGCGAGGACGTCTGTGAATAGCCGCAT
B_X_Index96	AGACGTGTGCTCTTCCGATCTATTCATTGTAGGGACTGCACGTCTGTGAATAGCCGCAT

## Sheet: TrueSeq Primers
oligoname	5'-3' sequence
TruSeq Primers
LnPE.1	AATGATACGGCGACCACCGAGATCTACACTCTTTCCCTACACGACGCTCTTCCGATCT
LnPE.2	GTGACTGGAGTTCAGACGTGTGCTCTTCCGATCT
Truseq Indexes
TruSeq Adapter, Index 1	GATCGGAAGAGCACACGTCTGAACTCCAGTCACATCACGATCTCGTATGCCGTCTTCTGCTTG
TruSeq Adapter, Index 2	GATCGGAAGAGCACACGTCTGAACTCCAGTCACCGATGTATCTCGTATGCCGTCTTCTGCTTG
TruSeq Adapter, Index 3	GATCGGAAGAGCACACGTCTGAACTCCAGTCACTTAGGCATCTCGTATGCCGTCTTCTGCTTG
TruSeq Adapter, Index 4	GATCGGAAGAGCACACGTCTGAACTCCAGTCACTGACCAATCTCGTATGCCGTCTTCTGCTTG
TruSeq Adapter, Index 5	GATCGGAAGAGCACACGTCTGAACTCCAGTCACACAGTGATCTCGTATGCCGTCTTCTGCTTG
TruSeq Adapter, Index 6	GATCGGAAGAGCACACGTCTGAACTCCAGTCACGCCAATATCTCGTATGCCGTCTTCTGCTTG
TruSeq Adapter, Index 7	GATCGGAAGAGCACACGTCTGAACTCCAGTCACCAGATCATCTCGTATGCCGTCTTCTGCTTG
TruSeq Adapter, Index 8	GATCGGAAGAGCACACGTCTGAACTCCAGTCACACTTGAATCTCGTATGCCGTCTTCTGCTTG
TruSeq Adapter, Index 9	GATCGGAAGAGCACACGTCTGAACTCCAGTCACGATCAGATCTCGTATGCCGTCTTCTGCTTG
TruSeq Adapter, Index 10	GATCGGAAGAGCACACGTCTGAACTCCAGTCACTAGCTTATCTCGTATGCCGTCTTCTGCTTG
